# Supplementary material for: 2,4-Bis(4-eth­oxy­phen­yl)-7-methyl-3-aza­bicyclo­[3.3.1]nonan-9-one
Source: Acta Crystallogr Sect E Struct Rep Online. 2012 Feb 17;68(Pt 3):o779–80. doi: 10.1107/S1600536812006563 (PMC3297850; doi:10.1107/S1600536812006563)
Supplement: Supplementary file 2 [file e-68-0o779-Isup2.hkl]

#
# h,k,l, Fc-squared, Fo-squared, sigma(Fo-squared) and status flag
#
data_I
_shelx_title ' I in space group Pmn2(1)'
_shelx_refln_list_code          4
_shelx_F_calc_maximum      132.14
_exptl_crystal_F_000       424.00
_reflns_d_resolution_high  0.8110
 
loop_
 _symmetry_equiv_pos_as_xyz
 'x, y, z'
 '-x+1/2, -y, z+1/2'
 'x+1/2, -y, z+1/2'
 '-x, y, z'
 
_cell_length_a    19.3290
_cell_length_b     6.7967
_cell_length_c     8.2501
_cell_angle_alpha  90.000
_cell_angle_beta   90.000
_cell_angle_gamma  90.000
 
_shelx_F_squared_multiplier     1.000
 
loop_
 _refln_index_h
 _refln_index_k
 _refln_index_l
 _refln_F_squared_calc
 _refln_F_squared_meas
 _refln_F_squared_sigma
 _refln_observed_status
   2   0   0        8.44        7.74      0.47 o
   4   0   0      992.49      960.61     14.00 o
   6   0   0      321.54      326.60      7.85 o
   8   0   0        2.34       -0.91      1.08 o
  10   0   0      720.03      712.24     16.47 o
  14   0   0        6.05        7.41      2.66 o
  16   0   0     4169.40     4042.05     86.36 o
  18   0   0       64.27       62.61      5.58 o
  20   0   0       26.27       17.88      4.16 o
  22   0   0        0.00        2.09      3.46 o
   1   1   0     1312.14     1295.76     15.68 o
   2   1   0      525.12      477.46      5.34 o
   3   1   0     5225.51     4927.02     49.58 o
   4   1   0       24.91       19.91      0.81 o
   5   1   0      376.62      353.05      4.37 o
   6   1   0      639.51      609.93      7.04 o
   7   1   0     1441.74     1449.16     15.25 o
   8   1   0      505.90      542.66      6.45 o
   9   1   0      886.87      928.84     13.50 o
  10   1   0      618.77      612.27      8.65 o
  11   1   0      196.49      184.46      5.23 o
  12   1   0        1.33        1.92      1.22 o
  13   1   0      314.60      305.51      6.89 o
  14   1   0       74.44       87.36      5.58 o
  15   1   0       43.74       50.90      4.57 o
  16   1   0       44.15       43.41      4.45 o
  17   1   0       40.44       44.42      4.57 o
  18   1   0        4.40        9.90      3.20 o
  19   1   0       80.89       71.49      6.10 o
  20   1   0        1.07       -0.51      2.98 o
  21   1   0        1.46        2.92      3.18 o
  22   1   0        3.88        4.95      2.80 o
  23   1   0       46.78       53.52      6.71 o
   1   2   0      207.75      191.89      3.96 o
   2   2   0       15.49       13.16      0.94 o
   3   2   0       16.55       18.85      1.69 o
   4   2   0      215.12      218.04      4.56 o
   5   2   0        1.52        1.79      0.56 o
   6   2   0     1588.95     1664.00     17.69 o
   7   2   0      246.45      308.77      4.39 o
   8   2   0       18.82       21.19      1.12 o
   9   2   0       16.83       20.94      1.17 o
  10   2   0      596.13      633.29      9.99 o
  11   2   0        0.11        1.28      1.01 o
  12   2   0        0.02        0.05      1.05 o
  13   2   0        0.18        2.28      1.18 o
  14   2   0        0.12       -0.93      1.33 o
  15   2   0        3.24        3.58      1.43 o
  16   2   0        7.51        7.53      1.73 o
  17   2   0        0.61        3.68      2.76 o
  18   2   0        4.01        2.15      2.76 o
  19   2   0       12.67        7.78      3.33 o
  20   2   0        1.88        4.22      3.57 o
  21   2   0        4.73        4.73      3.54 o
   1   3   0      132.85      149.63      3.80 o
   2   3   0      580.87      593.81     12.54 o
   3   3   0       51.41       54.04      2.25 o
   4   3   0      186.54      178.87      3.48 o
   5   3   0       32.47       35.87      1.60 o
   6   3   0       19.60       21.92      1.15 o
   7   3   0        1.24        0.38      0.73 o
   8   3   0      528.05      519.66      6.88 o
   9   3   0        0.27        0.83      0.75 o
  10   3   0       97.00      113.51      3.16 o
  11   3   0        0.64        1.24      0.96 o
  12   3   0       50.05       54.52      2.43 o
  13   3   0       15.46       14.17      1.76 o
  14   3   0       50.92       53.26      2.88 o
  15   3   0       11.19       11.09      2.04 o
  16   3   0      125.72      117.37      6.27 o
  17   3   0       25.92       21.76      2.34 o
  18   3   0       13.25       10.60      2.10 o
  19   3   0        2.34       -0.08      2.95 o
  20   3   0        0.04       -0.70      3.26 o
  21   3   0        7.55       15.61      4.29 o
   0   4   0       90.75      109.53      4.76 o
   1   4   0        2.16        0.91      1.03 o
   2   4   0      134.33      148.54      4.20 o
   3   4   0        1.22        1.28      0.99 o
   4   4   0        3.24        5.30      1.23 o
   5   4   0        7.29        7.85      1.10 o
   6   4   0       59.89       55.67      2.17 o
   7   4   0      215.85      228.28      6.96 o
   8   4   0       35.89       33.46      1.83 o
   9   4   0      184.92      176.53      4.21 o
  10   4   0      100.18      105.38      3.27 o
  11   4   0        2.41        3.09      1.28 o
  12   4   0        2.72        3.67      1.21 o
  13   4   0        0.28        0.73      1.16 o
  14   4   0       57.20       54.34      3.94 o
  15   4   0        0.23        3.83      1.55 o
  16   4   0       32.22       29.12      2.61 o
  17   4   0        0.09        2.15      1.58 o
  18   4   0        0.62       -0.15      4.04 o
  19   4   0        0.19       -0.42      1.67 o
  20   4   0        6.98        4.37      3.65 o
   0   5   0       10.04        8.98      1.64 o
   1   5   0       21.34       19.73      1.38 o
   2   5   0        0.66       -0.47      2.46 o
   3   5   0       29.62       26.99      2.14 o
   4   5   0      125.95      135.03      7.21 o
   5   5   0      393.35      398.68      8.67 o
   6   5   0       98.40      101.77      6.50 o
   7   5   0      454.51      489.76     10.14 o
   8   5   0       24.14       29.04      2.49 o
   9   5   0      266.12      276.45      8.78 o
  10   5   0      104.88      109.12      5.14 o
  11   5   0      123.18      125.59      5.71 o
  12   5   0       55.99       58.84      4.06 o
  13   5   0       10.83        9.33      2.15 o
  14   5   0        5.80        5.32      2.07 o
  15   5   0        1.34        1.91      1.91 o
  16   5   0        3.13        2.56      2.10 o
  17   5   0        0.09       -0.95      1.81 o
  18   5   0        0.11       -0.34      1.80 o
  19   5   0        7.44        5.33      2.18 o
   0   6   0       12.96       10.51      2.28 o
   1   6   0        0.21       -0.04      1.13 o
   2   6   0        0.88       -1.20      1.20 o
   3   6   0        0.84       -1.61      1.61 o
   4   6   0        0.44       -1.50      1.50 o
   5   6   0      142.10      146.61      6.20 o
   6   6   0      397.11      411.53     11.75 o
   7   6   0      101.28       91.75      4.84 o
   8   6   0        2.30       -0.85      1.68 o
   9   6   0       57.66       62.63      4.26 o
  10   6   0      273.50      294.64      9.64 o
  11   6   0       83.86       92.71      5.07 o
  12   6   0        2.32        3.26      2.09 o
  13   6   0        0.24        0.44      1.78 o
  14   6   0       11.22       16.47      2.87 o
  15   6   0        0.65        1.09      1.86 o
  16   6   0        8.69       15.04      3.05 o
   0   7   0       57.03       54.20      4.35 o
   1   7   0      101.51       94.57      3.87 o
   2   7   0       50.93       44.44      2.87 o
   3   7   0        7.03        5.02      1.62 o
   4   7   0       27.55       29.91      2.72 o
   5   7   0       19.49       23.90      2.90 o
   6   7   0        4.10        4.21      2.04 o
   7   7   0        1.50        4.42      2.09 o
   8   7   0       33.69       35.43      3.42 o
   9   7   0        0.16        1.35      1.81 o
  10   7   0        0.91       -0.34      1.86 o
  11   7   0        9.00        9.59      2.43 o
  12   7   0       10.64       11.52      2.61 o
   1   0   1     5168.56     4740.20     86.10 o
   3   0   1     1437.20     1342.96     19.44 o
   5   0   1      741.69      701.84     10.76 o
   7   0   1       64.03       56.07      1.53 o
   9   0   1       23.22       26.05      2.21 o
  11   0   1      128.46      142.11      5.17 o
  13   0   1      339.09      324.28      8.77 o
  15   0   1      509.89      504.65     13.82 o
  17   0   1      161.10      153.71      5.66 o
  19   0   1        4.13        1.38      3.02 o
  21   0   1        7.98        9.80      3.20 o
  23   0   1        2.78        5.99      4.47 o
   0   1   1     2443.48     2256.17     66.88 o
   1   1   1     1886.47     1756.98     38.60 o
   2   1   1     4549.00     4307.76     65.54 o
   3   1   1     3706.68     3615.25     27.63 o
   4   1   1     1082.92     1040.78     10.17 o
   5   1   1      102.83       92.53      1.13 o
   6   1   1      720.56      742.43      5.76 o
   7   1   1      413.62      420.94      4.27 o
   8   1   1      597.66      664.38      6.71 o
   9   1   1      247.18      254.90      3.10 o
  10   1   1       34.44       42.57      2.48 o
  11   1   1       30.64       24.96      2.04 o
  12   1   1       70.55       73.78      7.29 o
  13   1   1      266.93      261.82      7.42 o
  14   1   1      273.64      275.07      5.95 o
  15   1   1      172.94      176.58      4.35 o
  16   1   1      123.19      119.60      4.76 o
  17   1   1       62.52       63.54      3.72 o
  18   1   1      277.04      266.19      7.63 o
  19   1   1       71.98       70.37      6.96 o
  20   1   1       19.83       21.73      2.84 o
  21   1   1        1.62        1.79      2.16 o
  22   1   1       23.42       31.73      4.09 o
  23   1   1        3.83        3.82      3.16 o
   0   2   1     1104.27     1030.68     23.08 o
   1   2   1     2317.67     2283.69     21.38 o
   2   2   1      493.10      500.98      5.27 o
   3   2   1      278.35      265.38      3.00 o
   4   2   1      395.56      391.80      4.06 o
   5   2   1      407.97      430.19      3.78 o
   6   2   1      102.06      111.03      1.41 o
   7   2   1      653.82      677.13      5.34 o
   8   2   1     2993.93     3181.65     23.17 o
   9   2   1      299.57      304.45      4.93 o
  10   2   1       36.02       36.29      2.42 o
  11   2   1      122.08      123.38      4.47 o
  12   2   1       56.09       53.64      2.24 o
  13   2   1        8.05        7.21      1.60 o
  14   2   1       27.39       28.77      1.89 o
  15   2   1      166.40      167.13      4.92 o
  16   2   1       23.10       24.30      6.03 o
  17   2   1       64.84       70.91      3.03 o
  18   2   1       20.45       25.70      2.57 o
  19   2   1       14.38       17.28      2.39 o
  20   2   1       13.53       15.84      7.18 o
  21   2   1        5.87        6.09      3.88 o
  22   2   1        0.81       -0.10      3.95 o
  23   2   1       11.85       22.69      5.28 o
   0   3   1       82.73       83.64      2.52 o
   1   3   1      156.85      157.75      3.42 o
   2   3   1      326.75      363.40      5.55 o
   3   3   1       79.84       78.92      1.65 o
   4   3   1       13.99       14.23      0.77 o
   5   3   1      216.04      218.05      2.66 o
   6   3   1       83.71       92.59      1.64 o
   7   3   1       51.25       46.61      1.24 o
   8   3   1      307.42      328.05      9.63 o
   9   3   1       28.98       30.11      1.70 o
  10   3   1       46.23       43.37      1.43 o
  11   3   1       68.19       72.99      4.63 o
  12   3   1        0.77        1.25      1.10 o
  13   3   1        9.01       10.44      1.98 o
  14   3   1       63.95       63.40      2.97 o
  15   3   1       28.65       22.48      1.92 o
  16   3   1        8.60        8.84      1.56 o
  17   3   1       16.39       16.35      2.88 o
  18   3   1       23.86       23.09      2.13 o
  19   3   1        3.81        2.61      1.54 o
  20   3   1        2.26        3.91      1.93 o
  21   3   1       11.29       15.34      3.76 o
  22   3   1        5.39        2.40      4.19 o
   0   4   1      182.82      190.17      4.65 o
   1   4   1      602.09      619.55      7.95 o
   2   4   1      471.60      486.72      7.38 o
   3   4   1      127.44      141.98      3.74 o
   4   4   1       83.27       86.19      2.16 o
   5   4   1      216.16      231.36      4.19 o
   6   4   1       78.28       76.95      2.24 o
   7   4   1       83.54       83.75      2.47 o
   8   4   1      148.16      147.37      2.75 o
   9   4   1       30.04       28.85      1.27 o
  10   4   1       67.26       63.06      2.60 o
  11   4   1       73.22       73.04      2.20 o
  12   4   1       27.67       24.37      1.56 o
  13   4   1       29.06       29.97      2.01 o
  14   4   1       80.24       64.57     12.92 o
  15   4   1      100.77       86.68      3.62 o
  16   4   1       22.39       21.84      4.05 o
  17   4   1       36.79       36.64      2.98 o
  18   4   1       43.66       44.96      2.79 o
  19   4   1       14.97       16.32      4.79 o
  20   4   1       10.01       10.48      2.47 o
   0   5   1       34.72       36.17      2.38 o
   1   5   1       34.59       34.92      1.31 o
   2   5   1        7.41        5.80      0.90 o
   3   5   1       49.99       51.12      2.03 o
   4   5   1        0.91        2.86      1.14 o
   5   5   1       39.77       39.71      1.94 o
   6   5   1       12.20       11.33      1.36 o
   7   5   1       55.06       61.43      3.10 o
   8   5   1     1154.40     1203.96     14.08 o
   9   5   1       11.41       12.45      1.45 o
  10   5   1        6.05        7.04      1.29 o
  11   5   1       28.88       33.26      2.31 o
  12   5   1        0.97        2.43      1.10 o
  13   5   1       20.85       17.52      1.66 o
  14   5   1        0.03       -1.00      1.08 o
  15   5   1        1.87        3.43      1.30 o
  16   5   1        8.31        8.09      3.42 o
  17   5   1        2.52        1.21      2.78 o
  18   5   1        0.77        3.45      3.73 o
   0   6   1       27.08       24.51      4.10 o
   1   6   1       46.88       44.91      1.79 o
   2   6   1        0.73        0.36      1.54 o
   3   6   1        6.06        7.05      1.38 o
   4   6   1      104.56      114.19      7.71 o
   5   6   1      121.70      128.16      5.29 o
   6   6   1       69.25       74.68     11.28 o
   7   6   1        3.95        3.09      1.26 o
   8   6   1        9.14       10.10      1.51 o
   9   6   1       15.24       14.65      3.31 o
  10   6   1       19.38       17.46      1.83 o
  11   6   1       56.78       64.31      5.02 o
  12   6   1       69.41       75.13      3.31 o
  13   6   1       16.05       14.25      1.91 o
  14   6   1        6.18        7.29      2.41 o
  15   6   1       12.41       10.95      1.88 o
  16   6   1        8.81        7.95      1.84 o
   0   7   1       14.85       12.89      1.86 o
   1   7   1       36.97       39.01      2.20 o
   2   7   1       82.85       80.04      5.04 o
   3   7   1       40.82       41.28      4.49 o
   4   7   1        3.72        2.04      1.81 o
   5   7   1        5.43        6.15      2.51 o
   6   7   1       50.51       45.30      4.21 o
   7   7   1       48.11       52.38      4.58 o
   8   7   1       14.34       16.13      2.95 o
   9   7   1       24.98       22.29      3.20 o
  10   7   1       35.58       40.50      4.09 o
  11   7   1        8.57        8.19      2.66 o
  12   7   1        1.94        1.17      2.33 o
   0   8   1        0.50        1.96      2.59 o
   1   8   1        0.95        3.35      1.88 o
   2   8   1        0.80        0.86      2.85 o
   3   8   1       16.34       10.36      3.38 o
   4   8   1        2.72       -2.17      2.92 o
   5   8   1       15.90       15.09      3.78 o
   6   8   1        3.68        4.68      3.31 o
   0   0   2    17460.97    16291.16    332.51 o
   2   0   2     1558.69     1498.52     19.88 o
   4   0   2     3080.40     2983.72     42.54 o
   6   0   2       55.22       56.71      2.00 o
   8   0   2     1175.06     1221.99     18.73 o
  10   0   2       21.76       14.11      1.83 o
  12   0   2      308.66      303.17      6.22 o
  14   0   2       77.49       75.32      4.77 o
  16   0   2      865.48      814.91     12.30 o
  18   0   2       89.34       92.21      4.41 o
  20   0   2       44.90       64.26      6.95 o
  22   0   2        2.44        3.08      4.26 o
   0   1   2     6711.04     6294.78     73.95 o
   1   1   2      544.87      521.18      4.64 o
   2   1   2     1863.63     1879.84     13.88 o
   3   1   2      814.06      770.74      6.57 o
   4   1   2       18.90       19.52      0.76 o
   5   1   2      528.46      505.02      4.94 o
   6   1   2      138.54      131.55      1.84 o
   7   1   2      314.54      313.10      4.31 o
   8   1   2      879.29      943.08      8.01 o
   9   1   2      274.52      289.62      3.34 o
  10   1   2      216.86      227.13      3.39 o
  11   1   2      123.66      128.87      2.58 o
  12   1   2        7.10        7.77      0.92 o
  13   1   2       74.00       68.69      4.36 o
  14   1   2      137.38      130.28      4.20 o
  15   1   2       31.41       30.98      2.40 o
  16   1   2      299.01      307.94      6.27 o
  17   1   2        0.82        1.13      1.26 o
  18   1   2       40.36       44.90      2.48 o
  19   1   2       14.57       10.60      1.74 o
  20   1   2        5.97        4.00      1.71 o
  21   1   2        6.72        9.86      3.37 o
  22   1   2        1.35       -0.51      3.06 o
  23   1   2       20.63       25.54      4.45 o
   0   2   2     4216.31     4188.76     86.23 o
   1   2   2      317.72      307.86      4.42 o
   2   2   2      433.80      422.90     20.22 o
   3   2   2      320.28      331.59      3.95 o
   4   2   2       20.82       18.67      0.72 o
   5   2   2      383.10      360.18      4.65 o
   6   2   2       59.36       64.78      1.38 o
   7   2   2      128.64      138.99      2.03 o
   8   2   2       26.97       24.29      0.98 o
   9   2   2      121.03      136.77      3.30 o
  10   2   2       53.95       63.45      1.90 o
  11   2   2      113.45      110.77      2.95 o
  12   2   2        5.20        4.97      1.07 o
  13   2   2       50.66       53.26      2.28 o
  14   2   2       86.38       89.65      3.53 o
  15   2   2       67.76       67.09      2.70 o
  16   2   2      271.37      265.55      5.62 o
  17   2   2       10.64        9.40      1.65 o
  18   2   2       24.59       25.25      2.04 o
  19   2   2        5.33        6.61      2.07 o
  20   2   2        1.86        0.93      1.87 o
  21   2   2       17.42       16.75      3.39 o
  22   2   2        4.19        2.16      2.19 o
   0   3   2     1480.02     1648.16     37.18 o
   1   3   2       66.24       74.55      3.45 o
   2   3   2       11.98       13.41      0.74 o
   3   3   2       60.42       62.57      2.05 o
   4   3   2      182.07      197.63      5.17 o
   5   3   2       22.85       24.88      1.37 o
   6   3   2       67.92       67.73      1.51 o
   7   3   2      477.45      484.66      5.85 o
   8   3   2       86.55       88.87      2.13 o
   9   3   2      202.86      201.59      3.11 o
  10   3   2      114.11      112.29      3.20 o
  11   3   2        7.60        7.39      1.73 o
  12   3   2       29.45       29.40      2.19 o
  13   3   2       10.94       14.59      1.64 o
  14   3   2        3.76        5.33      1.66 o
  15   3   2        4.14        9.51      2.00 o
  16   3   2      123.77      102.83      4.71 o
  17   3   2        7.71        5.92      4.96 o
  18   3   2        0.41        1.95      1.84 o
  19   3   2       14.32       14.17      2.56 o
  20   3   2       13.26       12.49      2.59 o
  21   3   2        6.38        4.76      2.20 o
   0   4   2        7.27        4.74      0.91 o
   1   4   2        2.20        3.28      0.70 o
   2   4   2       14.76       13.53      3.09 o
   3   4   2       50.76       59.98      2.03 o
   4   4   2        5.29        6.54      0.64 o
   5   4   2        6.29        8.08      0.69 o
   6   4   2      295.77      295.11      8.70 o
   7   4   2      167.52      179.77      2.86 o
   8   4   2       85.83       83.31      2.19 o
   9   4   2      114.27      112.02      5.05 o
  10   4   2      259.41      258.19      4.71 o
  11   4   2        0.17       -1.04      2.12 o
  12   4   2       22.47       23.50      2.04 o
  13   4   2        6.82        3.98      1.46 o
  14   4   2       12.45       15.15      1.90 o
  15   4   2        0.08        1.83      2.32 o
  16   4   2        0.97        2.10      1.67 o
  17   4   2        1.47        2.66      1.85 o
  18   4   2        0.94        1.23      1.98 o
  19   4   2        7.49        7.74      2.38 o
  20   4   2        0.31        4.20      2.20 o
   0   5   2       26.07       25.08      4.95 o
   1   5   2       48.39       53.70      3.65 o
   2   5   2       23.88       23.81      1.54 o
   3   5   2       43.40       46.23      5.07 o
   4   5   2       13.42        8.70      1.84 o
   5   5   2       55.37       55.32      2.62 o
   6   5   2      134.23      135.58      2.65 o
   7   5   2      115.74      116.05      2.72 o
   8   5   2      136.99      132.75      8.49 o
   9   5   2       87.24       85.71      3.56 o
  10   5   2      113.37      115.83      4.06 o
  11   5   2        8.43       11.12      2.48 o
  12   5   2       14.05       10.60      2.98 o
  13   5   2        6.58        7.92      2.17 o
  14   5   2        8.76       13.23      2.39 o
  15   5   2       13.49       12.53      2.41 o
  16   5   2        3.70        6.44      2.24 o
  17   5   2        5.51        3.45      3.02 o
  18   5   2        0.95       -0.60      1.98 o
   0   6   2       30.31       26.26      1.70 o
   1   6   2       10.82       10.94      1.15 o
   2   6   2       18.31       21.17      1.15 o
   3   6   2       25.59       26.12      3.13 o
   4   6   2       18.47       17.93      4.33 o
   5   6   2      105.26      114.38      3.29 o
   6   6   2       50.23       50.80      2.73 o
   7   6   2       19.01       19.50      1.61 o
   8   6   2       17.93       15.13      2.82 o
   9   6   2       10.69       12.37      2.98 o
  10   6   2       48.75       50.42      4.52 o
  11   6   2       69.70       75.84      5.43 o
  12   6   2       11.77       12.38      3.11 o
  13   6   2       11.92       12.14      3.03 o
  14   6   2        5.73        4.87      3.33 o
  15   6   2        2.10        2.10      2.07 o
   0   7   2       41.90       46.27      5.07 o
   1   7   2       22.34       23.06      2.81 o
   2   7   2       29.35       25.97      2.95 o
   3   7   2       12.75       12.88      2.42 o
   4   7   2       23.88       24.51      2.87 o
   5   7   2        6.56       10.21      2.98 o
   6   7   2       32.59       32.24      4.01 o
   7   7   2       33.81       32.87      4.19 o
   8   7   2       18.04       23.15      3.73 o
   9   7   2       25.60       30.53      4.04 o
  10   7   2       19.70       30.61      3.99 o
  11   7   2        1.97        1.42      2.43 o
  12   7   2        8.93       10.02      3.10 o
   0   8   2        5.64        5.76      2.90 o
   1   8   2        2.57        3.69      2.02 o
   2   8   2       25.49       24.65      5.24 o
   3   8   2        9.00        9.26      2.57 o
   4   8   2       20.71       18.61      2.95 o
   5   8   2        9.11       11.60      2.73 o
   1   0   3     2777.44     2776.86     33.25 o
   3   0   3      289.03      288.00      4.52 o
   5   0   3      782.30      788.27     14.54 o
   7   0   3      263.76      291.69      6.03 o
   9   0   3      111.76      123.35      5.01 o
  11   0   3      317.77      333.44      9.79 o
  13   0   3       80.86       83.84      3.72 o
  15   0   3      136.53      140.42      5.85 o
  17   0   3      171.96      172.13      4.21 o
  19   0   3       19.95       21.02      2.78 o
  21   0   3       16.91       21.19      5.72 o
   0   1   3      934.42      941.67     14.29 o
   1   1   3      213.90      217.81      2.82 o
   2   1   3      367.74      362.75      9.27 o
   3   1   3        5.77        5.75      0.59 o
   4   1   3       82.93       75.33      2.77 o
   5   1   3       21.32       19.96      0.84 o
   6   1   3       49.72       50.33      1.44 o
   7   1   3      178.17      181.27      2.92 o
   8   1   3      269.02      282.72      4.58 o
   9   1   3      138.71      133.23      2.60 o
  10   1   3       22.94       27.74      2.60 o
  11   1   3       10.65       11.92      1.27 o
  12   1   3        5.67        6.20      1.18 o
  13   1   3        1.87        3.04      1.47 o
  14   1   3       56.05       56.10      2.58 o
  15   1   3       93.23       85.27      3.15 o
  16   1   3       80.99       83.45      3.28 o
  17   1   3       10.66        8.77      2.11 o
  18   1   3       50.04       45.85      4.20 o
  19   1   3        0.05        1.78      1.97 o
  20   1   3        1.37        5.34      2.05 o
  21   1   3        0.20       -1.83      1.83 o
  22   1   3        9.79       11.22      2.49 o
   0   2   3       77.95       75.44      4.90 o
   1   2   3      893.46      899.77      7.86 o
   2   2   3      798.25      824.32      7.77 o
   3   2   3      162.39      159.91      2.63 o
   4   2   3      358.88      339.79      3.67 o
   5   2   3      231.81      220.42      2.68 o
   6   2   3       32.74       30.39      0.92 o
   7   2   3       29.58       27.27      1.33 o
   8   2   3      287.15      293.24      3.08 o
   9   2   3       21.25       19.11      1.03 o
  10   2   3        4.87        6.23      0.76 o
  11   2   3       49.43       44.41      3.11 o
  12   2   3       75.71       76.09      3.76 o
  13   2   3       28.88       29.96      2.65 o
  14   2   3       90.83       85.25      5.21 o
  15   2   3      157.21      152.40      5.59 o
  16   2   3        8.58       11.66      2.69 o
  17   2   3       30.15       24.02      2.81 o
  18   2   3       64.09       60.47      4.09 o
  19   2   3       27.67       25.44      4.03 o
  20   2   3       18.31       23.23      3.16 o
  21   2   3        9.90       12.67      2.84 o
  22   2   3        1.81        1.53      2.30 o
   0   3   3      575.32      621.11      9.78 o
   1   3   3      135.79      142.26      3.55 o
   2   3   3      246.26      267.35      3.93 o
   3   3   3      652.87      628.82      7.83 o
   4   3   3      110.86      111.76      2.51 o
   5   3   3      100.79       96.92      2.05 o
   6   3   3       95.51       97.81      1.95 o
   7   3   3       97.68       92.94      2.21 o
   8   3   3      340.90      341.12      7.15 o
   9   3   3       69.93       72.36      1.67 o
  10   3   3       51.37       52.78      4.07 o
  11   3   3       55.48       54.86      2.51 o
  12   3   3       49.59       52.63      2.59 o
  13   3   3      134.47      135.40      5.29 o
  14   3   3       41.77       41.20      3.24 o
  15   3   3       21.61       17.65      2.50 o
  16   3   3       56.38       55.04      3.84 o
  17   3   3       14.92       11.37      4.03 o
  18   3   3       36.99       34.15      3.43 o
  19   3   3       33.18       29.12      3.41 o
  20   3   3        4.64        3.13      2.26 o
  21   3   3        5.15        5.15      3.40 o
   0   4   3        6.18       10.79      3.92 o
   1   4   3        2.18        2.06      1.31 o
   2   4   3        8.71        9.49      1.39 o
   3   4   3      104.78      109.25      4.37 o
   4   4   3       65.95       65.65      3.75 o
   5   4   3       57.71       57.13      1.70 o
   6   4   3       16.47       15.76      0.99 o
   7   4   3       52.56       48.53      1.48 o
   8   4   3      586.49      586.49      8.32 o
   9   4   3       25.24       24.19      1.25 o
  10   4   3       27.15       26.66      1.74 o
  11   4   3       21.52       22.29      2.58 o
  12   4   3       28.18       26.02      2.19 o
  13   4   3       18.04       18.31      2.12 o
  14   4   3        8.06        4.61      2.11 o
  15   4   3        0.97       -0.13      3.79 o
  16   4   3        2.05       -0.27      4.17 o
  17   4   3        1.34        1.69      2.76 o
  18   4   3        1.25       -1.98      1.98 o
  19   4   3        6.12        2.70      3.46 o
   0   5   3       89.71       96.09      6.17 o
   1   5   3        0.39       -1.70      1.70 o
   2   5   3        3.94        3.70      2.67 o
   3   5   3       56.34       57.15      4.84 o
   4   5   3       22.20       20.60      2.15 o
   5   5   3       66.84       59.09      2.24 o
   6   5   3      189.91      186.26      3.75 o
   7   5   3       87.88       81.97      2.58 o
   8   5   3      203.58      195.52      9.36 o
   9   5   3       36.51       32.19      3.63 o
  10   5   3      130.31      138.63      5.68 o
  11   5   3       59.87       52.89      3.05 o
  12   5   3        6.77        5.12      2.31 o
  13   5   3       30.11       28.77      3.12 o
  14   5   3        0.60        0.62      1.98 o
  15   5   3        1.28        1.56      1.94 o
  16   5   3       20.17       23.29      3.17 o
  17   5   3        0.15        0.01      2.12 o
   0   6   3       76.39       73.52      6.04 o
   1   6   3       22.63       19.79      2.69 o
   2   6   3        3.99        4.12      2.07 o
   3   6   3        7.22       10.65      3.07 o
   4   6   3       12.97       13.31      3.26 o
   5   6   3        8.83       10.54      2.92 o
   6   6   3       16.12       15.61      3.33 o
   7   6   3       25.54       24.11      3.82 o
   8   6   3        9.89       11.31      3.15 o
   9   6   3       13.76       16.54      3.47 o
  10   6   3       18.89       13.95      2.71 o
  11   6   3        6.02        2.39      3.64 o
  12   6   3       12.50       13.64      4.83 o
  13   6   3        2.59        2.88      2.34 o
  14   6   3        4.84        1.01      2.71 o
  15   6   3        8.50        8.93      3.05 o
   0   7   3        0.30       -2.48      2.48 o
   1   7   3       15.93       15.60      2.73 o
   2   7   3       31.23       26.83      3.18 o
   3   7   3       19.48       23.58      3.06 o
   4   7   3        1.97        1.20      2.37 o
   5   7   3        5.14        0.39      2.66 o
   6   7   3       15.36       21.10      4.08 o
   7   7   3       11.93        6.14      3.16 o
   8   7   3       12.31       11.99      3.46 o
   9   7   3        6.42        7.52      3.23 o
  10   7   3        4.32        2.40      2.92 o
  11   7   3        0.81        1.52      2.79 o
   0   8   3        1.57        0.07      3.13 o
   1   8   3        3.36        1.82      2.43 o
   0   0   4      169.33      219.38      5.29 o
   2   0   4     1294.09     1296.95     16.84 o
   4   0   4      429.90      407.65      5.62 o
   6   0   4      215.37      248.26      4.96 o
   8   0   4      192.22      210.62      5.70 o
  10   0   4      110.25      118.41      4.34 o
  12   0   4      137.33      133.87      4.85 o
  14   0   4      171.87      171.66      5.86 o
  16   0   4       27.60       19.36      2.54 o
  18   0   4       58.71       58.16      3.92 o
  20   0   4       12.78       12.48      2.70 o
   0   1   4     1289.32     1261.26     14.27 o
   1   1   4     1133.83     1144.80      9.89 o
   2   1   4      434.48      452.63      6.10 o
   3   1   4       37.76       38.09      1.46 o
   4   1   4        1.73        2.33      0.57 o
   5   1   4      207.42      212.05      3.04 o
   6   1   4      135.88      133.61      3.37 o
   7   1   4       88.61       89.11      2.09 o
   8   1   4      220.34      231.60      6.36 o
   9   1   4       19.93       19.52      1.35 o
  10   1   4       35.16       36.23      1.50 o
  11   1   4      112.46      114.05      3.38 o
  12   1   4        1.94        1.76      0.76 o
  13   1   4        4.60        4.36      0.87 o
  14   1   4       42.08       40.82      1.68 o
  15   1   4      113.33      104.45      2.59 o
  16   1   4      156.84      153.54      5.53 o
  17   1   4       38.37       38.33      3.11 o
  18   1   4       19.38       20.51      2.77 o
  19   1   4        6.70        9.88      2.25 o
  20   1   4        2.59        3.20      2.13 o
  21   1   4       10.02        9.49      2.72 o
   0   2   4     1678.64     1771.31     19.43 o
   1   2   4      156.86      148.16      2.16 o
   2   2   4       16.91       18.69      1.40 o
   3   2   4      238.22      214.87      2.78 o
   4   2   4      274.01      264.81      3.92 o
   5   2   4      113.57      105.59      2.82 o
   6   2   4       31.48       30.27      1.19 o
   7   2   4      115.21      110.90      2.45 o
   8   2   4      185.88      180.16      5.67 o
   9   2   4      131.18      126.41      2.47 o
  10   2   4        9.94       10.06      1.21 o
  11   2   4       60.47       62.24      2.12 o
  12   2   4       94.05       94.04      2.63 o
  13   2   4       69.82       74.00      3.71 o
  14   2   4        7.24        5.43      1.99 o
  15   2   4       49.82       55.41      5.63 o
  16   2   4      230.74      229.68     13.82 o
  17   2   4        4.16       10.30      2.50 o
  18   2   4        6.65        2.29      4.48 o
  19   2   4        5.60        7.32      2.49 o
  20   2   4       10.59       15.67      3.28 o
  21   2   4        5.37        5.97      2.92 o
   0   3   4       59.92       65.69      3.70 o
   1   3   4       86.21       89.22      2.84 o
   2   3   4      129.70      126.02      4.86 o
   3   3   4       75.54       76.75      2.82 o
   4   3   4       31.92       32.47      1.45 o
   5   3   4      140.25      144.24      3.10 o
   6   3   4        0.61       -0.31      0.55 o
   7   3   4      108.43      102.02      2.04 o
   8   3   4      131.33      125.17      2.29 o
   9   3   4       59.47       55.70      4.60 o
  10   3   4        4.05        2.85      0.87 o
  11   3   4       53.49       54.07      2.15 o
  12   3   4       15.90       17.36      5.55 o
  13   3   4       22.11       23.01      2.13 o
  14   3   4       58.08       60.61      4.56 o
  15   3   4       47.63       49.13      3.78 o
  16   3   4        6.12        4.14      2.12 o
  17   3   4        5.77       10.42      2.60 o
  18   3   4        6.45        7.30      2.41 o
  19   3   4       14.97        7.78      2.85 o
  20   3   4        2.27        1.53      2.87 o
   0   4   4       39.53       43.42      3.36 o
   1   4   4       72.39       68.73      2.49 o
   2   4   4        7.84        7.09      1.43 o
   3   4   4       20.68       21.06      2.65 o
   4   4   4       13.40       16.65      2.31 o
   5   4   4        0.60       -0.07      1.17 o
   6   4   4      419.34      397.74      5.60 o
   7   4   4      116.70      117.72      2.30 o
   8   4   4      107.32      106.64      2.59 o
   9   4   4       60.96       65.43      2.24 o
  10   4   4      318.50      309.28      7.31 o
  11   4   4        4.77        1.40      1.33 o
  12   4   4       11.60        8.78      1.86 o
  13   4   4        7.67        2.52      2.35 o
  14   4   4        1.04        1.55      3.65 o
  15   4   4       18.14       28.05      3.88 o
  16   4   4        1.12        0.24      2.06 o
  17   4   4        4.10        5.24      2.41 o
  18   4   4        4.00        7.70      3.13 o
   0   5   4       10.81        6.63      3.02 o
   1   5   4       10.69       10.97      2.40 o
   2   5   4       11.51       13.07      4.61 o
   3   5   4        0.68       -2.22      2.22 o
   4   5   4       36.87       41.21      6.99 o
   5   5   4       18.46       22.33      2.82 o
   6   5   4       28.75       18.56      2.10 o
   7   5   4      130.08      138.90      6.20 o
   8   5   4       22.93       22.32      2.35 o
   9   5   4      141.50      147.50      4.80 o
  10   5   4       29.49       28.31      3.69 o
  11   5   4        3.96        3.76      2.19 o
  12   5   4        8.78        6.41      2.54 o
  13   5   4        1.00        2.87      2.22 o
  14   5   4        2.44        1.27      2.17 o
  15   5   4        2.56        3.26      2.80 o
  16   5   4        2.11        4.74      2.79 o
   0   6   4      112.93       86.66      7.02 o
   1   6   4       18.68       21.96      3.11 o
   2   6   4        3.70        1.66      3.26 o
   3   6   4       12.02       16.31      2.87 o
   4   6   4        4.15        5.46      3.13 o
   5   6   4       12.59        9.89      3.34 o
   6   6   4        3.11        1.58      2.85 o
   7   6   4        1.15       -0.08      2.49 o
   8   6   4        8.70        9.61      2.59 o
   9   6   4        0.44       -2.01      2.01 o
  10   6   4        2.75       -0.54      2.28 o
  11   6   4        5.47        7.78      3.39 o
  12   6   4        0.35       -0.83      2.58 o
  13   6   4        4.77       -0.70      2.46 o
   0   7   4       12.11        8.35      3.85 o
   1   7   4        5.98        5.47      4.45 o
   2   7   4       24.45       29.13      3.58 o
   3   7   4       10.99       10.41      2.80 o
   4   7   4       17.21       24.50      3.52 o
   5   7   4       10.81       11.21      4.68 o
   6   7   4       17.92       25.19      4.61 o
   7   7   4       12.90       18.39      4.24 o
   8   7   4       11.18        4.92      3.47 o
   9   7   4        8.69       10.43      3.70 o
   1   0   5        5.74        4.97      0.99 o
   3   0   5       73.98       74.95      2.59 o
   5   0   5      460.23      472.57      7.55 o
   7   0   5       15.11       13.55      1.96 o
   9   0   5       20.59       21.73      2.31 o
  11   0   5       75.60       73.14      5.94 o
  13   0   5       39.54       33.74      2.98 o
  15   0   5        9.57        6.26      2.06 o
  17   0   5        6.22        4.57      2.36 o
  19   0   5       11.03        9.82      2.59 o
   0   1   5       48.47       52.79      2.28 o
   1   1   5       50.71       57.02      1.64 o
   2   1   5      183.42      180.58      3.13 o
   3   1   5       51.43       46.16      2.22 o
   4   1   5       41.65       38.54      2.48 o
   5   1   5       54.62       52.51      2.18 o
   6   1   5       38.01       40.75      1.39 o
   7   1   5       43.94       41.22      2.57 o
   8   1   5      134.60      143.26      3.85 o
   9   1   5       16.51       19.33      1.72 o
  10   1   5       13.33       12.30      1.56 o
  11   1   5       21.66       24.54      1.92 o
  12   1   5        3.21        2.96      1.96 o
  13   1   5       12.15       14.13      1.76 o
  14   1   5       43.75       44.09      3.19 o
  15   1   5       23.74       20.15      2.10 o
  16   1   5        9.18        8.61      1.83 o
  17   1   5        9.45        8.67      1.73 o
  18   1   5       16.97       14.30      2.02 o
  19   1   5        2.48        0.70      1.66 o
  20   1   5        4.45        7.12      2.10 o
   0   2   5      148.96      151.80      8.67 o
   1   2   5      278.02      280.70      3.35 o
   2   2   5      293.12      297.65      3.68 o
   3   2   5      115.91      117.14      3.19 o
   4   2   5      115.46      117.02      2.38 o
   5   2   5       70.59       72.66      2.02 o
   6   2   5      162.46      143.99      4.41 o
   7   2   5      156.13      147.31      3.19 o
   8   2   5       40.50       37.33      4.86 o
   9   2   5       69.52       73.22      3.20 o
  10   2   5       59.73       66.56      2.36 o
  11   2   5       47.50       46.90      4.59 o
  12   2   5       46.38       47.09      2.10 o
  13   2   5       36.81       37.88      1.90 o
  14   2   5       61.00       64.57      3.10 o
  15   2   5       93.51       91.11      3.62 o
  16   2   5       21.81       24.74      3.17 o
  17   2   5       36.41       32.86      3.55 o
  18   2   5       28.60       33.16      3.66 o
  19   2   5        7.78       10.56      3.26 o
   0   3   5      316.46      312.88     16.77 o
   1   3   5      320.76      307.74      4.25 o
   2   3   5      162.91      156.20      3.45 o
   3   3   5      248.08      242.18      4.42 o
   4   3   5      147.44      139.36      3.93 o
   5   3   5       67.12       67.12      1.67 o
   6   3   5       12.81       12.34      1.24 o
   7   3   5      288.42      286.21      5.49 o
   8   3   5      594.91      596.92      6.55 o
   9   3   5      200.29      201.12      4.13 o
  10   3   5       13.30       12.51      1.77 o
  11   3   5       38.15       41.45      5.27 o
  12   3   5       53.49       54.30      3.76 o
  13   3   5       85.90       87.58      4.85 o
  14   3   5       79.72       88.48      4.98 o
  15   3   5       51.20       44.74      4.04 o
  16   3   5       48.87       51.37      5.23 o
  17   3   5       36.92       37.23      4.43 o
  18   3   5       22.83       24.49      4.16 o
   0   4   5        3.59        5.01      2.88 o
   1   4   5       51.51       47.71      4.55 o
   2   4   5       44.99       49.13      4.80 o
   3   4   5       23.57       25.30      4.50 o
   4   4   5       67.37       66.98      4.40 o
   5   4   5        6.55        4.85      1.21 o
   6   4   5       22.40       19.25      1.60 o
   7   4   5       70.10       69.70      6.13 o
   8   4   5      205.60      190.20      8.00 o
   9   4   5       50.18       52.58      3.19 o
  10   4   5       38.73       38.40      4.02 o
  11   4   5        5.15        5.62      2.04 o
  12   4   5       30.76       30.79      3.47 o
  13   4   5       16.93       14.97      5.21 o
  14   4   5       18.65       24.93      3.40 o
  15   4   5       17.59       13.61      2.97 o
  16   4   5        4.14        6.56      3.13 o
  17   4   5       10.43       14.97      3.90 o
   0   5   5        7.70        5.46      3.31 o
   1   5   5        4.10        1.68      2.18 o
   2   5   5       52.61       49.21      3.97 o
   3   5   5       29.24       17.62      2.76 o
   4   5   5        9.09        8.18      2.52 o
   5   5   5       20.83       16.85      2.83 o
   6   5   5       17.38       14.50      2.48 o
   7   5   5        0.61       -1.23      1.97 o
   8   5   5        9.87        2.17      2.22 o
   9   5   5        2.05        3.25      2.41 o
  10   5   5        7.91        3.67      2.41 o
  11   5   5       12.27        9.01      2.69 o
  12   5   5        2.62        5.48      2.67 o
  13   5   5        7.16        4.99      3.38 o
  14   5   5       18.47       19.42      4.01 o
  15   5   5        6.01        6.90      3.59 o
   0   6   5       16.42       12.20      3.96 o
   1   6   5       46.29       41.16      3.97 o
   2   6   5        0.31        0.74      2.10 o
   3   6   5        3.89        6.55      2.48 o
   4   6   5        0.05        0.31      2.38 o
   5   6   5       30.07       33.64      4.88 o
   6   6   5        0.59       -0.37      2.03 o
   7   6   5        8.62        8.49      2.77 o
   8   6   5       15.80       23.65      7.66 o
   9   6   5        3.05        5.74      3.31 o
  10   6   5        0.19       -1.68      2.56 o
  11   6   5       18.02       18.00      4.42 o
   0   7   5        4.34       10.72      4.42 o
   1   7   5       10.88       15.94      4.70 o
   2   7   5       15.58       15.00      5.44 o
   3   7   5        0.07        2.03      2.56 o
   4   7   5        0.10        0.97      2.28 o
   5   7   5        3.59        3.35      2.68 o
   0   0   6      206.39      207.88      5.94 o
   2   0   6      112.80      112.95      3.06 o
   4   0   6       37.50       42.33      2.40 o
   6   0   6      125.74      126.46      3.33 o
   8   0   6      153.26      154.42      5.51 o
  10   0   6       79.60       84.41      4.18 o
  12   0   6       23.45       25.19      4.10 o
  14   0   6       23.09       26.65      2.96 o
  16   0   6       35.86       37.31      3.57 o
  18   0   6       11.29        8.84      3.33 o
   0   1   6      122.78      128.59      3.29 o
   1   1   6       96.03       95.74      2.12 o
   2   1   6      127.33      125.27      2.40 o
   3   1   6      139.48      138.10      2.65 o
   4   1   6       22.96       26.22      1.72 o
   5   1   6        7.95        6.63      0.94 o
   6   1   6       47.47       43.88      1.56 o
   7   1   6      172.88      167.85      4.46 o
   8   1   6      124.74      124.25      3.91 o
   9   1   6      119.52      125.69      6.96 o
  10   1   6       24.06       23.23      2.27 o
  11   1   6        1.09        0.48      1.27 o
  12   1   6        6.15        3.83      1.52 o
  13   1   6       32.39       34.26      2.95 o
  14   1   6       35.27       37.36      2.46 o
  15   1   6       38.77       40.92      3.74 o
  16   1   6       27.86       26.58      2.34 o
  17   1   6        3.29        6.37      1.99 o
  18   1   6        8.48        8.00      2.19 o
  19   1   6       13.30       14.87      3.61 o
   0   2   6      234.95      233.90      6.47 o
   1   2   6       99.75       98.26      2.04 o
   2   2   6       10.81        7.96      3.04 o
   3   2   6       27.28       24.97      1.28 o
   4   2   6      120.47      123.64      5.87 o
   5   2   6       77.41       73.57      2.76 o
   6   2   6      204.23      190.85      7.30 o
   7   2   6       56.55       57.10      2.22 o
   8   2   6       37.77       43.11      4.08 o
   9   2   6       19.78       25.45      2.61 o
  10   2   6      105.85      107.35      3.48 o
  11   2   6       35.75       37.50      4.41 o
  12   2   6       41.60       45.96      3.62 o
  13   2   6       11.07       10.62      1.76 o
  14   2   6       15.55       12.83      1.97 o
  15   2   6       25.21       24.00      3.87 o
  16   2   6       73.61       76.55      5.24 o
  17   2   6       11.32       14.57      2.41 o
  18   2   6        1.24       -1.17      2.64 o
   0   3   6        3.39        2.64      0.94 o
   1   3   6       59.90       59.54      1.80 o
   2   3   6       53.22       50.39      1.84 o
   3   3   6       80.61       72.10      1.74 o
   4   3   6       11.61       10.69      2.60 o
   5   3   6       44.13       42.37      2.06 o
   6   3   6        6.59        6.32      1.16 o
   7   3   6      120.26      114.91      4.87 o
   8   3   6      106.80      105.85      3.08 o
   9   3   6       70.30       68.79      3.92 o
  10   3   6       10.42       10.44      1.82 o
  11   3   6       19.78       17.33      1.88 o
  12   3   6        9.01       10.62      1.74 o
  13   3   6       54.62       53.42      5.19 o
  14   3   6       23.22       19.87      4.33 o
  15   3   6       29.21       28.91      4.48 o
  16   3   6        0.93       -1.19      2.53 o
  17   3   6       10.19       16.49      3.88 o
   0   4   6      119.88      117.28      5.38 o
   1   4   6       33.38       30.46      2.26 o
   2   4   6       44.82       46.20      3.11 o
   3   4   6        0.01       -1.08      1.90 o
   4   4   6       31.56       30.59      3.31 o
   5   4   6       12.11       12.18      2.66 o
   6   4   6       80.29       67.55      4.47 o
   7   4   6       59.90       45.71      3.98 o
   8   4   6        7.93        5.96      2.67 o
   9   4   6       33.64       33.68      4.03 o
  10   4   6       37.02       38.34      3.91 o
  11   4   6        6.36        5.57      2.73 o
  12   4   6       29.52       24.21      4.17 o
  13   4   6        1.69        2.95      2.97 o
  14   4   6       21.00       24.98      4.63 o
  15   4   6       17.90       28.48      4.89 o
   0   5   6        7.55        5.46      3.70 o
   1   5   6       77.05       81.08      8.50 o
   2   5   6       24.99       26.48      2.83 o
   3   5   6       16.69       17.73      2.96 o
   4   5   6       32.18       31.27      3.02 o
   5   5   6        0.89        0.46      2.22 o
   6   5   6        0.42        2.79      2.43 o
   7   5   6        8.52        8.51      2.87 o
   8   5   6       37.80       35.42      3.87 o
   9   5   6        9.79        9.57      2.97 o
  10   5   6        0.70        1.11      2.97 o
  11   5   6        0.15        2.30      2.98 o
  12   5   6       15.47       15.15      4.39 o
   0   6   6       19.40        5.99      4.03 o
   1   6   6        4.34        8.23      2.81 o
   2   6   6        8.13       11.82      6.08 o
   3   6   6        4.92        6.62      2.62 o
   4   6   6        5.55        7.14      2.78 o
   5   6   6        1.09        3.35      2.56 o
   6   6   6       12.91       10.31      3.86 o
   7   6   6       19.97       30.64      5.32 o
   8   6   6        0.86        1.58      3.49 o
   1   0   7       17.75       19.99      1.70 o
   3   0   7       25.18       23.55      1.77 o
   5   0   7       17.89       20.67      2.41 o
   7   0   7      100.93       96.82      2.94 o
   9   0   7       71.34       65.21      5.57 o
  11   0   7       14.18       20.30      2.85 o
  13   0   7        8.94        9.53      2.45 o
  15   0   7       31.64       31.10      4.01 o
  17   0   7        0.19        0.33      2.59 o
   0   1   7        2.62        2.08      1.17 o
   1   1   7       50.45       52.00      1.66 o
   2   1   7       39.75       35.06      1.41 o
   3   1   7        8.44       11.85      1.05 o
   4   1   7       18.11       17.99      1.19 o
   5   1   7       50.03       43.70      1.72 o
   6   1   7       40.70       40.16      1.59 o
   7   1   7       44.80       47.65      1.80 o
   8   1   7       45.03       40.77      2.50 o
   9   1   7       14.95       15.11      1.77 o
  10   1   7        7.42        5.16      1.52 o
  11   1   7       20.31       23.06      2.05 o
  12   1   7        7.77       10.12      1.77 o
  13   1   7        2.94        4.93      1.62 o
  14   1   7       25.36       30.43      2.46 o
  15   1   7       15.21       18.49      2.52 o
  16   1   7        0.47       -1.78      1.78 o
  17   1   7        5.12        6.65      2.11 o
   0   2   7       62.64       57.42      2.74 o
   1   2   7       14.02       12.87      1.18 o
   2   2   7       28.84       29.05      1.49 o
   3   2   7       58.61       59.24      2.74 o
   4   2   7        0.65       -0.57      0.80 o
   5   2   7       92.20       94.23      2.30 o
   6   2   7       39.95       42.71      2.09 o
   7   2   7       19.72       19.82      1.98 o
   8   2   7      102.48      103.56      3.71 o
   9   2   7        2.50        4.22      3.39 o
  10   2   7       18.94       26.99      2.89 o
  11   2   7       34.64       32.30      2.49 o
  12   2   7        0.01       -0.22      1.45 o
  13   2   7       29.17       33.90      3.00 o
  14   2   7       10.14       11.75      3.55 o
  15   2   7        9.27       11.07      2.27 o
  16   2   7        9.98       14.20      2.38 o
   0   3   7       35.47       30.75      3.04 o
   1   3   7       46.11       37.89      2.33 o
   2   3   7       12.32       12.19      1.05 o
   3   3   7       12.91       12.49      1.10 o
   4   3   7       42.35       42.82      2.17 o
   5   3   7       61.98       67.01      3.33 o
   6   3   7        9.71       11.54      1.56 o
   7   3   7       24.02       22.22      1.79 o
   8   3   7      120.01      107.97      3.70 o
   9   3   7       20.68       20.61      1.99 o
  10   3   7        7.95        9.59      1.74 o
  11   3   7       24.25       26.34      2.33 o
  12   3   7       31.66       38.25      2.66 o
  13   3   7        2.76        1.05      1.73 o
  14   3   7       15.33       14.08      3.99 o
  15   3   7        8.78        6.02      3.31 o
   0   4   7       84.38       84.80      4.93 o
   1   4   7       43.18       44.85      2.73 o
   2   4   7        8.85        8.28      2.22 o
   3   4   7        1.26        0.05      1.77 o
   4   4   7       12.43        7.51      2.17 o
   5   4   7       24.06       20.16      3.18 o
   6   4   7       13.12       16.62      2.98 o
   7   4   7       15.14       13.76      3.04 o
   8   4   7        7.20        6.14      2.84 o
   9   4   7       12.90       13.79      3.24 o
  10   4   7       11.44       13.10      3.86 o
  11   4   7       22.37       26.31      4.81 o
  12   4   7        9.19        8.70      3.82 o
  13   4   7        1.37       -2.77      2.77 o
   0   5   7       49.92       41.60      6.04 o
   1   5   7        4.59        9.98      2.38 o
   2   5   7       28.01       26.84      3.31 o
   3   5   7       28.09       29.07      3.06 o
   4   5   7       22.45       27.26      3.04 o
   5   5   7        3.31        3.83      2.09 o
   6   5   7        2.24        0.91      3.88 o
   7   5   7        4.73        5.09      3.82 o
   8   5   7       10.29       12.28      4.17 o
   9   5   7        4.24        6.48      3.93 o
   0   6   7        8.93       12.46      4.81 o
   1   6   7        9.33        7.01      3.21 o
   2   6   7        2.68        4.71      3.05 o
   0   0   8       23.62       26.01      2.89 o
   2   0   8       43.11       46.55      2.44 o
   4   0   8       84.89       84.29      3.06 o
   6   0   8       79.22       79.39      4.51 o
   8   0   8       23.90       27.11      3.83 o
  10   0   8       43.83       42.69      6.22 o
  12   0   8       34.06       36.51      3.75 o
  14   0   8       26.92       21.39      3.98 o
   0   1   8       37.17       37.44      2.27 o
   1   1   8       12.52       12.72      1.19 o
   2   1   8       18.59       19.81      1.31 o
   3   1   8       50.51       55.18      1.83 o
   4   1   8       12.93       15.54      1.22 o
   5   1   8        7.99        7.99      1.24 o
   6   1   8        7.25        5.49      1.58 o
   7   1   8       21.45       16.57      1.93 o
   8   1   8       29.98       28.03      2.26 o
   9   1   8        9.13        5.24      1.71 o
  10   1   8        2.66        2.56      1.75 o
  11   1   8        6.09        5.78      1.69 o
  12   1   8        3.21        5.75      1.96 o
  13   1   8       18.68       24.96      2.82 o
  14   1   8        8.86        9.27      3.36 o
   0   2   8        3.19        2.53      1.27 o
   1   2   8       10.43        8.93      1.07 o
   2   2   8        0.57        0.46      0.91 o
   3   2   8       31.18       31.74      1.55 o
   4   2   8       10.79        9.85      1.24 o
   5   2   8        7.57        7.56      1.42 o
   6   2   8       38.60       40.79      2.28 o
   7   2   8       44.68       45.71      2.43 o
   8   2   8       29.05       28.36      2.42 o
   9   2   8       12.75       12.35      2.24 o
  10   2   8       16.13       16.10      2.16 o
  11   2   8        5.21        5.83      2.11 o
  12   2   8        5.41        4.22      1.92 o
  13   2   8       16.13       16.44      2.60 o
   0   3   8        3.83       -0.49      2.10 o
   1   3   8       22.49       21.02      2.24 o
   2   3   8       13.67       16.45      2.06 o
   3   3   8        3.28        5.14      1.67 o
   4   3   8        2.16        1.38      1.84 o
   5   3   8        1.07        1.40      1.95 o
   6   3   8        7.42        5.63      2.73 o
   7   3   8        1.25        1.76      2.44 o
   8   3   8       26.84       30.25      3.68 o
   9   3   8        3.00        1.77      2.58 o
  10   3   8        6.09        1.03      2.97 o
  11   3   8        4.26        5.40      3.39 o
  12   3   8        2.16        0.67      3.28 o
   0   4   8        7.19        7.62      2.69 o
   1   4   8       28.60       29.32      3.12 o
   2   4   8        6.11        3.10      2.17 o
   3   4   8        0.32       -1.01      1.87 o
   4   4   8        9.59        8.22      2.36 o
   5   4   8        1.07        0.24      1.98 o
   6   4   8        0.25        3.36      2.90 o
   7   4   8        4.76        8.53      4.06 o
   8   4   8        0.31       -2.85      2.85 o
   9   4   8        3.60        4.34      3.70 o
   0   5   8        5.88        8.08      4.53 o
   1   5   8       15.96       16.83      2.93 o
   2   5   8        7.19        4.61      2.98 o
   3   5   8        1.31       -0.57      2.75 o
   1   0   9        5.56        6.06      1.67 o
   3   0   9       21.72       21.10      2.50 o
   5   0   9       13.79       17.23      2.38 o
   7   0   9       47.41       45.58      4.69 o
   9   0   9       17.64       22.96      3.32 o
  11   0   9        2.71        2.59      3.00 o
   0   1   9        2.71        1.56      1.52 o
   1   1   9       11.88       14.50      1.35 o
   2   1   9       13.68       17.02      1.52 o
   3   1   9       16.91       18.33      1.67 o
   4   1   9       24.53       25.33      1.87 o
   5   1   9       14.94       16.66      1.68 o
   6   1   9        6.91        6.70      1.83 o
   7   1   9       24.60       21.31      1.97 o
   8   1   9        3.61        4.00      1.50 o
   9   1   9       10.94       10.38      2.02 o
  10   1   9        2.00        3.36      2.10 o
   0   2   9       46.46       48.63      3.53 o
   1   2   9        9.11        8.68      1.78 o
   2   2   9       15.78       17.36      2.22 o
   3   2   9        3.02        2.86      1.74 o
   4   2   9        4.54        7.15      1.96 o
   5   2   9        1.33        2.63      1.61 o
   6   2   9        5.35        5.23      1.54 o
   7   2   9       22.78       22.82      2.21 o
   8   2   9        9.22       11.70      3.21 o
   9   2   9       10.79       11.39      3.82 o
   0   3   9        6.96        6.40      4.76 o
   1   3   9        2.53        2.10      1.75 o
   2   3   9       20.42       24.04      2.39 o
   3   3   9       16.82       21.13      2.86 o
   4   3   9        0.32        2.84      2.19 o
   5   3   9       23.93       28.53      3.17 o
   6   3   9        4.86        2.63      2.91 o
   7   3   9        2.68        0.79      2.56 o
   0   0  10        9.60        9.22      3.52 o
   2   0  10       16.79       25.71      3.59 o
   4   0  10       10.85        9.95      4.36 o
   0   1  10        8.92       15.43      2.92 o
   1   1  10       10.43       16.03      2.03 o
   2   1  10        3.19        0.83      1.63 o
   3   1  10       12.54       14.21      1.95 o
 
